# Supplementary material for: Health Conditions and Risk Factors in TROVAILMIOVACCINO Users: A Study Promoting Adult Vaccination
Source: Vaccines (Basel). 2025 Sep 30;13(10):1025. doi: 10.3390/vaccines13101025 (PMC12568262; doi:10.3390/vaccines13101025)
Supplement: Supplementary file 1 [file vaccines-13-01025-s001.zip]

Archive with 1 entries (1 files):
- vaccines-3852894-supplementary.pdf
